# Supplementary material for: Syphilis as Re-Emerging Disease, Antibiotic Resistance, and Vulnerable Population: Global Systematic Review and Meta-Analysis
Source: Pathogens. 2022 Dec 15;11(12):1546. doi: 10.3390/pathogens11121546 (PMC9785152; doi:10.3390/pathogens11121546)
Supplement: Supplementary file 1 [file pathogens-11-01546-s001.zip]

Archive with 1 entries (1 files):
- pathogens-2046121-supplementary.pdf
